# Supplementary material for: Ability of Delta Radiomics to Predict a Complete Pathological Response in Patients with Loco-Regional Rectal Cancer Addressed to Neoadjuvant Chemo-Radiation and Surgery
Source: Cancers (Basel). 2022 Jun 18;14(12):3004. doi: 10.3390/cancers14123004 (PMC9221458; doi:10.3390/cancers14123004)
Supplement: Supplementary file 1 [file cancers-14-03004-s001.zip]

Archive with 1 entries (1 files):
- cancers-1644157-supplementary.pdf
